# Supplementary material for: 1.8 V Aqueous Symmetric Carbon-Based Supercapacitors with Agarose-Bound Activated Carbons in an Acidic Electrolyte
Source: Nanomaterials (Basel). 2021 Jun 30;11(7):1731. doi: 10.3390/nano11071731 (PMC8308127; doi:10.3390/nano11071731)
Supplement: Supplementary file 1 [file nanomaterials-11-01731-s001.zip]

Archive with 1 entries (1 files):
- nanomaterials-1265309-supplementary.pdf
